# Supplementary material for: PUS1 Drives Renal Cancer Progression by Preventing Formation of Endogenous Double-stranded RNAs
Source: Int J Biol Sci. 2026 Mar 25;22(7):3749–68. doi: 10.7150/ijbs.130175 (PMC13086011; doi:10.7150/ijbs.130175)
Supplement: Supplementary file 2 — Supplementary table 1: Venn diagram. [file ijbsv22p3749s2.xlsx]

## Sheet: 293T
Ψ on 293T mRNA
2014 Cell (10.1016/j.cell.2014.08.028)	2023 Nat Chem Biol (10.1038/s41589-023-01304-7)	2023 Nat Biotechnol (10.1038/s41587-022-01505-w)	2024 Mol Cell (10.1016/j.molcel.2024.06.013)
SLC2A1	PSEN1	SZT2	PRR13
NASP	CSTB	TAF9B	MT-CO1
UBAP2L	ETFA	ERH	SERPINE2
EFNA1	EXT1	GTF3C2	AKT1S1
CCDC86	FBN1	ZNF664	LTBP4
SF1	GAA	EIF4EBP2	KCTD3
INPPL1	GBE1	RIMS3	TAF9B
ATP5L	GLI3	AMOTL1	SLC25A1
CDK2	HPRT1	OCRL	C2orf68
RPS26	NAGA	NOMO2	ERH
SEC23A	PEPD	DCTN3	SESN1
PNN	QDPR	XPOT	KIAA1143
DUT	BLMH	HSPH1	FBXO5
PTPLAD1	TPP1	PRUNE1	PABPC4
UBL7	ERCC2	AK2	SCP2
POLR3K	G6PD	PGGHG	TIAL1
RPL19	GM2A	TP53I13	APP
PSME3	NOTCH3	C2orf68	DHX30
SRSF1	SOD1	DLG5	NUP210
SRP68	STK11	FAM168B	NOMO3
IER3IP1	APP	NOMO1	MT-ND4
PPAP2C	KCNJ11	HUWE1	ST13
NUCB1	TSC2	TPRA1	AK2
STAT1	TGFB1	UROD	FKBP4
HSPD1	ALDH2	POGK	DYNC2I2
RPL37A	ALDH1B1	BSDC1	UHRF1
ACSL3	DCK	NIP7	DKC1
TRIP12	GSTM3	ZFTA	MTHFD1L
ECEL1	IGF1R	MARCHF7	AMFR
ATP5E	IGF2R	TRAPPC10	ZNF664
RPL15	PLAT	MRPL52	PINK1
QRICH1	POLR2A	SLC2A1	RPS27
DHX36	PPIC	SLC30A5	PSAP
LPCAT1	RPL3	PSMB2	TP53I13
TNPO1	RPL4	TNKS	PRKCSH
TTC37	RPL7A	HBS1L	OCIAD1
SIL1	RPL12	SGSM2	TMEM107
RARS	RPL18	UHRF1	PFKP
ATP6V0E1	RPL18A	CDC6	LSM14A
SSR1	RPL22	FBXO5	RECQL
NDUFAF4	RPL24	PARP4	NOL9
PLEC	RPL27A	AMFR	NOMO1
FAM120A	RPL37	ZBTB39	RPL15
PRDX4	RPL37A	EIF3A	DCTN3
STAG2	ITSN1	MED1	DAZAP1
FHL1	TSR3	RALGPS2	PARP4
WDR74	STX16	C1orf159	ACTMAP
NBR1	UBE2W	NUP210	SLC29A1
MAP7	TIMM50	DKC1	RPL9
RBM12	GOLGA7	IBA57	CDC6
CNBP	DNAJB12	CMTM6	HBS1L
PHF13	PARVB	PHC1	CTNNA1
AK2	NOMO3	TWSG1	RPS25
PSMB2	SREBF1	HAUS6	AHSA1
PABPC4	DNM2	KRAS	PROSER1
SCP2	GBA	SHMT1	OCRL
POGK	ALG3	ST13	PMPCB
KCTD3	PPP1CA	PMPCB	PSMB2
IDI1	CKAP5	SCP2	EIF3A
PFKP	DNASE1L1	SPPL3	SLC30A5
EIF4EBP2	ERCC6L	PPP6R2	IDI1
AMOTL1	RNF187	AKIRIN2	SORT1
FKBP4	IBA57	NIBAN2	MCM3AP
PRR13	RPS7	C7orf26	NOMO2
TPCN1	RPS8	VPS35	PAWR
ZNF664	BIRC5	SH3PXD2A	HSPD1
ERH	BCAM	SLC29A1	SRSF1
SRRM2	FXR1	SDR39U1	MYL12A
SH2B1	C2orf68	PHF13	HAUS6
ITFG1	ILK	AKT1S1	M6PR
AMFR	RPS11	HNRNPA1L2	TBCE
NIP7	HSP90AA1	KIAA1143	RNF114
SGSM2	CMC4	CERCAM	BTBD2
RNF167	NAE1	INTS1	POGK
MED1	RPL9	AGPAT5	PGD
SUMO2	EXOC1	DNAJC17	RHBDD2
USP14	RPS23	FKBP4	ATP1A1
UHRF1	CSNK1A1	CKB	NIBAN2
ASNA1	RPS25	PJA2	SEC16A
LSM14A	RPS29	AKT2	ZNF354B
AKT1S1	ALDH3A2	BCL2L2	PGAM1
YWHAQ	PHKB	NEK6	SLC2A1
LAPTM4A	TFAP2A	RNF167	BAG6
GTF3C2	STK24	BCAP31	ANKRD10
SERPINE2	RRM1	PROSER1	MAP7D3
SLC25A1	UBA52	H2AZ2	TOMM7
ST13	RPL14	MYL12A	CS
NUP210	C18orf32	IFI27L1	COX11
TPRA1	ACOT9	TMEM94	TDP1
SLC30A5	NPM1	AGRN	GORASP2
PJA2	BOLA2B	ZNF318	ALDH18A1
TAPBP	CHTF8	SLC25A1	BCL2L2
FBXO5	CDC42	PCGF3	IARS2
INTS1	ARAP1	DAZAP1	CAP1
PMPCB	SIDT2	SCAF1	TYSND1
RAD21	PSAP	AASDHPPT	MSN
EXT1	LTBP4	TICRR	INTS1
TRAPPC9	NSL1	GTPBP1	CBR1
TAF9B	TATDN3	FSD1	RTL6
OCRL	PIGY	KCTD3	FAM168B
DKC1	QSER1	CCDC85C	DEPDC1
OCIAD1	HS6ST2	MEX3C	ARF3
C1R	SPPL2B	MARS2	RCC2
GCHFR	SRSF1	GPR137	SRRM2
HEXA	SLC29A1	TNKS1BP1	MED16
ATP13A1	TBCE	STIM1	DBNDD2
MCM5	HNRNPUL2	FOXK2	TRIP6
TFAP2A	CUL4B	MCM3AP	PDXP
RHBDD2	DYNC2H1	CDC42	FUNDC2
AGRN	TMEM120B	DHX30	GTF3C6
ICMT	ASRGL1	DYNC2I2	LAPTM4B
CLIC4	GIT1	MARCHF8	CSNK1G2
SFPQ	ABCA3	RBX1	MMADHC
YBX1	TRAPPC13	SH2B1	TUSC3
PTPRF	COPA	RPL28	FSCN1
DHCR24	SMARCD2	TSEN54	HOXB9
FUBP1	ZNF207	PSAP	GTPBP1
PKN2	HTATIP2	ABCA3	RNF167
ABCD3	HIGD1A	ZNF74	SHMT1
RTCD1	EIF5AL1	RPL9	SMG9
CAPZA1	RPL31	EXT1	FHL1
SLC16A1	PDS5A	LAPTM4A	APOBEC3C
ANP32E	RC3H2	ATP13A1	TMEM123
MCL1	CABLES1	WASHC2A	EEF1A1
COPA	ACTB	DMAC2L	STEEP1
DHX9	SAMD12	SORT1	TSPAN6
LAMC1	FLNA	ZNF22	SNRPA1
NUCKS1	DEPDC1	UBQLN4	RAB18
NEK2	MFSD10	MICAL3	YWHAQ
IARS2	DBNL	RPL22	AP2B1
LBR	BCKDK	CEP170B	IPO4
CDC42BPA	AP1B1	RHOQ	RAD21
CHML	CNBP	MADD	AASDHPPT
WAC	ATP5MJ	HEXA	EIF4EBP2
PSAP	LUZP6	MSN	NASP
GLUD1	CYB5R3	PNMA8A	LAPTM4A
MYOF	GSPT1	GORASP2	RNF130
EIF3A	SLC9A3R2	TTYH3	ICMT
GLRX3	SHC1	SPTAN1	SDR39U1
IPO7	KARS1	USF2	CLN6
CTR9	TBCCD1	DDHD2	CKMT1B
PSMA1	CRELD2	PCNX1	ATPAF1
ZFP91	HSF2	GSTK1	ATIC
RTN3	RPS27A	SLC39A1	RPL29
PC	DCTN4	MTRNR2L2	CENPF
GSTP1	PABPC4	SCML1	GOLM1
NUMA1	RAB29	PGRMC2	UQCRC1
BIRC2	RPL28	C19orf54	RPL22
DDX6	GPR107	EDC3	SKP1
SLC2A3	RPS24	ALDH3A2	CKMT1A
M6PR	GSTM2	APP	USP5
PDE3A	GPT2	ICMT	BUB1B
RASSF8	FBXO5	CEP135	HYOU1
MRPS35	HMMR	RTL8B	NIT2
TWF1	GHDC	TOR1A	KATNB1
SLC38A1	GSTK1	NCAPD2	INTS10
CBX5	EIF5A	PXN	EIF4G3
XPOT	CTPS2	PRKDC	ALDH1A2
GNS	PSMB5	ENSA	WDR11
MRPL42	ZFTA	SLC2A4RG	CEP170B
ARL1	NEK6	PGAM1	RPSA2
C12orf23	NELL2	RPSAP58	CAPZA1
VPS29	C12orf75	LTBP4	CHPT1
PTPN11	DSN1	OGDH	SND1
WSB2	MDM2	SLC11A2	IPO5
CDK2AP1	SLC25A4	NAGA	AKT2
CKAP2	SLC25A5	TRIP6	DERPC
TFDP1	ANXA5	AGPAT3	MT-ATP6
MRPL52	SYNCRIP	NAT8L	WDR45
LRP10	FHL1	RPL19	WLS
CNIH	CYB561A3	RAD21	TMEM14B
MAPK1IP1L	WWC1	GPX3	GRB2
KTN1	RBMXL1	ALDH18A1	MPRIP
PDIA3	DCAF11	STEEP1	TGIF2
COPS2	APBB1	CSNK2A1	CMTM6
ARPP19	COPS7A	PSEN2	RFC1
RSL24D1	GPN3	NRARP	ADAM9
ARIH1	GPC3	CYC1	UFD1
IQGAP1	TMEM14C	ATP5MJ	TWSG1
FURIN	LDHA	PINK1	MT-CO2
NOMO1	SHMT2	UBE2J2	ENAH
RPS15A	OCIAD1	RPL29	GRWD1
ARL6IP1	STEEP1	NDUFB3	CALU
EIF3C	CHD8	CABIN1	NNT
ATXN2L	FUS	TIMM21	ATP5MJ
CNOT1	ATRAID	RPS16	NIPSNAP3A
GLG1	GPR137	HECTD1	PGRMC2
APRT	ZMYM3	GRB2	TCAF1
WSB1	MCFD2	MED13L	NTPCR
FLOT2	RAB3GAP1	YWHAQ	PIGS
AP2B1	EIF4G2	PCBP2	NMT1
DNAJC7	MAP7D3	OCIAD1	WDR70
STAT5B	ARL1	LYPLA1	TMEM126B
VPS25	PCCB	C11orf58	UBE2J2
PLCD3	ALDH7A1	DHCR7	MDK
NFE2L1	ESYT1	EIF4G3	PTDSS2
PRKAR1A	FAM217B	DOLK	VRK1
TIMP2	THRA	TRIM32	RPL13
GAA	ADAR	CRY1	BAIAP2L1
C17orf89	ANXA6	ZNF358	CDC42
NPLOC4	MATR3	NACC1	COX14
ZNF24	C16orf95	MCM5	GPBP1L1
UQCRFS1	RBBP7	SPRN	HEXA
PLD3	LY75-CD302	PFKP	DDHD2
ACP1	CCT2	STAU1	PITRM1
PTRHD1	RNF103-CHMP3	CNOT1	RPL19
FEZ2	MDH1	PDXDC1	RPS29
CALM2	EIF3C	RPL37A	LAP3
SMEK2	CABIN1	SPPL2B	GUCD1
EFEMP1	MYL6B	LAPTM4B	USF2
RAB1A	PMF1	IGF2BP1	SNX22
PPP3R1	GGCT	TNRC18	ZPR1
PCYOX1	BCL2L2	DIAPH1	BUB1
DCTN1	ACTG1	TSR3	ATP2A2
FAM168B	RPL36A-HNRNPH2	NXPE3	ERGIC2
MZT2A	SAFB	SMIM11B	PSMD3
DARS	HMGN3	CCDC22	MT-ND5
GORASP2	OSBPL6	RTL6	TMEM109
NFE2L2	ENO1	ATG3	CTBP1
ALPP	ANKRD12	ATG4B	UROD
2014-09-02	KIFAP3	DHCR24	MYO1B
FKBP1A	RFC1	PPOX	SHKBP1
DSTN	RAD54B	PUS1	TTC3
TM9SF4	STRADB	SRCAP	PAXBP1
LOC647979	ALDH1A2	SND1	GIPC1
KCNK15	CSPG5	KIF4A	HSPA8
PIGT	RNF40	GTF3C6	EIF3L
CTSA	BUB1B	MCAM	GOLGA7
APP	CASP6	FXR1	LLPH
C21orf33	AP2A2	DBNDD2	WBP1
SNRPD3	ELP2	PGD	RPP25L
NIPSNAP1	HLA-C	NOP14	COX20
RPL32	APLP2	SETD7	KIF2C
GLB1	POMGNT1	INTS14	DMAC2
CRTAP	CENPS-CORT	HPS3	MRPL3
GNL3	AP4E1	GAA	RBBP4
ARL6IP5	RPL15	MYO1C	ENSA
TOMM70A	CDC6	CIZ1	SORD
CD47	CERS6	BAD	PMF1
U2SURP	FLII	MCCC2	AKR7A2
GMPS	RAB18	SBF1	ALDH3A2
MFN1	TSPO	DESI1	PSME2
MRPL47	SLC25A1	JARID2	POGZ
FXR1	COX14	SEC16A	CLTC
RBPJ	ATP5F1A	STAT5B	SIVA1
USO1	EFTUD2	TMED5	UBFD1
PDLIM5	TARS1	UBFD1	SDCBP
PGRMC2	RPS3	ZNF512B	PKM
TRIP13	TXNRD1	ARF3	CLUH
SRD5A1	MORF4L1	MED16	SLC15A2
2014-03-06	PSME3	MKNK2	IGF2BP1
EGFLAM	PEMT	AP2B1	PIM2
OSMR	RPS3A	SETD3	G3BP1
DHFR	TUBA1A	TMEM181	B4GALT3
TMED7	ACADVL	MTHFD1L	MXRA7
HSD17B4	MDK	NID1	PGRMC1
PPP2CA	AP3B1	RAC1	DCAF7
HNRNPA0	ORAI2	USP19	VTI1B
KDM3B	AAGAB	SLC25A23	SREBF2
EGR1	MEGF8	OS9	DCUN1D5
DIAPH1	SLC39A1	PSMD13	RBM8A
LARS	HSP90AB1	ZNF598	PAFAH1B2
MAT2B	STK25	NSL1	NEK6
DEK	STX4	ANAPC13	RPS24
HMGN4	WDTC1	FSCN1	ERP29
VARS	CORO1C	RPUSD4	FIBP
PFDN6	IGSF9B	MYC	SLC35B2
SRPK1	STIM1	DCLRE1A	WBP2
CDC5L	AKT1S1	LAP3	H2AC25
DST	POLE3	PIK3R2	CYRIB
BAG2	WIPI2	SETD1A	SLC30A9
IBTK	ACO1	CYB5B	RPS17
ME1	DNM1L	TRAIP	PDCD11
SNX3	CUL4A	HSPA14	SLC39A6
AMD1	TSPAN6	ATP5F1D	RSAD1
C6orf48	SURF4	TMEM161A	RACK1
EIF2AK1	VPS36	P3H3	RPS7
KDELR2	CLPTM1	JUN	TRIM44
CCZ1B	SIGMAR1	CRTAP	SEC61A1
PSMA2	POLR1E	RFXAP	MFSD10
H2AFV	CCT8	GNL1	DCK
COBL	GUCD1	EXOSC5	PDXDC1
TRIP6	KIF20B	HOXB9	HPRT1
CALU	SLC9A3	MNAT1	TRAPPC5
AKR1B1	ACADM	KARS1	LRPPRC
AGPAT5	RPA2	ETFA	UBE4A
FGL1	FANCA	AAGAB	UBA1
INTS10	TPT1	DR1	USP39
IMPAD1	SLC35B2	COP1	ATF6
YTHDF3	CBR1	TTC3	UNC119B
DPY19L4	NTMT1	GRWD1	CTTN
AZIN1	ODC1	HTT	PGK1
CYC1	JPT1	PGRMC1	URM1
B4GALT1	CLTC	SLC5A6	SPTSSA
DCTN3	B3GAT3	PLD3	HES1
RFK	XRCC6	PDCD11	TMEM38B
NEK6	VPS52	POLDIP2	RMND5B
MAPKAP1	GPI	RBMXL1	TRAF7
FAM129B	TAP2	WDR62	NRDC
CERCAM	USO1	HYOU1	ATP13A1
STS	UHRF1	TIA1	CLPP
USP11	DDX52	NSD1	CENPA
TSR2	GALNT2	FAM210B	PARK7
MSN	IGF2BP2	ACTR2	SLC11A2
HNRNPH2	RAP1A	ANKRD52	SERPINB1
PRPS1	PRSS23	PPM1F	ADSL
PGRMC1	TUBB	MED9	COQ5
SLC6A8	DARS1	MRPL47	TPM4
BCAP31	PAPOLA	SLC1A5	POLE
IDH3G	ZC3H18	CTSL	DCTN1
NCOA4	UQCRH	SNRNP200	MCM5
YWHAZ	EIF4B	RCC2	DESI2
TMEM50A	BSDC1	MGAT4B	NACA2
PRRC2C	CAPNS1	SNU13	PLP2
PTGES3	BPHL	MRPS33	TRIM65
BNIP2	MYL12A	ERGIC3	PRKDC
PIEZO1	TUBA1C	CD2BP2	ECHS1
ERBB2IP	ACAT2	IMMT	COG5
SLC7A2	POLR2B	TMEM109	GALNT2
URM1	PPP4C	GTF3C1	STAU1
TEAD1	VBP1	MDK	UQCRQ
RRM2B	RPL10	SCRIB	WDR41
	RPSA	USP5	TRIT1
	PRKACA	WARS1	IPO9
	PGD	POU3F2	NUCKS1
	LMO7	SRRM2	EIF2S3
	SEPTIN11	LAS1L	PSME3
	DNAJC4	VPS9D1	DNM2
	ZNF24	PACSIN3	ACTR1B
	SSR3	FEM1A	NDUFAF2
	AP2M1	BRD2	FDPS
	VKORC1	MFN2	NAA10
	COX20	RRM1	TUFM
	PROS1	PYURF	ANAPC13
	RPL35A	NUP93	XRCC3
	PPP1R2	EWSR1	BRI3BP
	AGO1	IRS4	TMC5
	MTCH2	STK25	CPNE3
	ATAD3B	DDAH1	TNFAIP1
	RPL8	NAPRT	ZNF511
	EIF3CL	RPL15	PAICS
	IDI1	SEPTIN2	AP1B1
	TRAPPC2L	NTHL1	RPL35A
	DCUN1D5	ESYT2	DHCR24
	OCRL	VEGFA	SLC25A5
	HEXA	AP1B1	TMEM219
	RUVBL1	HMGA2	NDUFB3
	AK2	SNAP29	FXR1
	KCTD3	KIF1A	HMGA1
	PAM	PLK1
	KIAA1143	ISG20L2
	BCAS3	MLLT1
	BOLA2	ABHD17A
	KPNA2	PRPF8
	BIN1	PTPRF
	RWDD2B	ZNF579
	DMAC2	MFSD10
	GTF2A2	TRAPPC6A
	HDLBP	CLPP
	TMEM94	CHMP6
	RUVBL2	FDFT1
	HDAC6	STX3
	SEPTIN10	MBOAT7
	DEGS1	GTF2H3
	DDX41	MPDU1
	JAK1	ESRRA
	MRPS5	TCOF1
	PMS2	THOC3
	CPSF2	ALG3
	DIS3	EMC10
	SH3BP5L	EIF3B
	HPS1	SF1
	GSS	GPT2
	IDE	ASNSD1
	PFKP	PRR12
	ALDH18A1	HMGB2
	AMFR	OXCT1
	CRLS1	RHOT2
	SMG5	NDUFS2
	RBCK1	WNK1
	CTNNA1	SH3BP2
	CYFIP1	PIGY
	ITCH	NANS
	DNAJC13	SHMT2
	GANAB	CDC37
	NEK9	TPM4
	PTDSS2	NR2F1
	SPDL1	FOXM1
	CAND1	BIRC5
	GPX3	NFX1
	COPRS	PFKL
	RPL19	CLTA
	MED24	MCTS1
	TYRO3	PPP1R9B
	C1orf159	CRKL
	POLA1	KEAP1
	DECR1	ATF4
	TOP2B	WIPI2
	PPP1R12B	BOLA2B
	PITRM1	STK11
	MID1	ATXN10
	DCTN2	MRPS6
	DDX27	PRELID1
	TRIP12	NVL
	WWTR1	MRPS7
	SMIM26	ANAPC15
	NXPE3	FRAT2
	RPS27	PRXL2B
	DCPS	GTF2H5
	TMEM126B	GBA2
	SFXN2	CSTB
	BAZ2A	DNMT1
	LARP4B	ARPC2
	DCTD	RPUSD1
	PPP2R5C	FZR1
	TPRA1	HGS
	CYRIB	NDUFS3
	SH3KBP1	NHP2
	IVD	SELENOK
	MYC	USP36
	DDT	FBRS
	RPSAP58	NUDT1
	CKB	NEU1
	CSE1L	MLEC
	UFD1	PYGO2
	DDHD2	AGAP1
	MCCC2	ACBD6
	RBPJ	NOLC1
	NDUFS7	HSPBP1
	TSEN15	MPRIP
	PPP2R1A	BACE1
	PSPC1	RTN3
	HBS1L	ZNF131
	NPC2	TRIM41
	PPT1	MPG
	SEPTIN7	POLE
	SAMHD1	AMMECR1L
	RPL7	GTPBP2
	LOC102724023	SIKE1
	VMA21	RFNG
	KIAA0100	MRPS2
	RPS16	BTBD2
	HMGCS1	DYNC1H1
	OXCT1	HSF1
	MEF2C	PSMD8
	TPM3	MTDH
	AGRN	PAQR4
	ECPAS	ELOB
	NUP98	THAP11
	VPS35L	STC2
	CCDC88A	WLS
	SYT7	AXIN1
	SBF1	DAG1
	POU2F1	RPLP0
	NACA	DVL1
	SZT2	RBM42
	KHSRP	HMOX2
	CLN5	KATNB1
	KMT5A	CELF1
	LRBA	PABPC4
	CASK	WDR18
	ATP6V0E2	B3GAT3
	TPM4	SNAP23
	MYO6	MARCHF6
	RPUSD1	NDST1
	ZNF266	CAPN10
	AKAP1	VAMP3
	UNC13B	REXO4
	WIZ	CAPRIN1
	POLR1B	RNF166
	NCAPD3	IRF2BP1
	WDR18	U2AF2
	USP47	C19orf53
	GMPPA	FLNA
	DNASE2	UQCR10
	SPTAN1	TMEM219
	RNF167	B4GALT2
	EMC1	BAP1
	DYNC1H1	DRG1
	TTC31	TSPYL4
	MADD	SLC12A9
	THOC3	IPO7
	NDUFS2	TLN1
	STIL	ZNF629
	R3HDM1	PTGES2
	ATP2C1	BOD1
	SLC11A2	TMEM129
	KIF1A	IK
	MYO5A	PPRC1
	DROSHA	SLC25A36
	LSM14A	IQCB1
	HNRNPL	IGF2R
	MXRA7	CTNND1
	SDR39U1	CALM1
	TPD52-MRPS28	HNRNPUL2
	BAG6
	HTT
	GBF1
	KAT14
	MS4A4E
	ANAPC15
	SH3PXD2A
	MACF1
	EIF3I
	GTF3C2
	CYTH1
	DNAJC14
	INTS14
	ILF3
	KLC1
	EEF1A1
	EIF1AX
	EIF2B1
	EPB41L2
	GDI1
	GTF3C1
	HSBP1
	DNAJA1
	PARP1
	ARF3
	ATP1B3
	ATP5PB
	BMP8B
	CAMLG
	CCND2
	CD9
	COL4A2
	COX5B
	COX7C
	CPE
	DBT
	DDB1
	E2F5
	FBN2
	FKBP4
	FMR1
	FTH1
	GNA11
	GNS
	GOT1
	GOT2
	GRB2
	GYS1
	HNRNPK
	KCNN1
	KPNB1
	KPNA4
	LAMC1
	LRP1
	LRP3
	LRPAP1
	M6PR
	ME1
	MSH3
	NDUFB5
	NDUFB6
	NRDC
	PEBP1
	PAWR
	PDCD2
	PFDN1
	PGAM1
	PLRG1
	POLR2E
	PREP
	PSMA1
	PSMA4
	PSMB2
	PSMD1
	PSMD2
	PSMD3
	PSMD4
	PSMD8
	PSMD13
	PSME2
	PTK7
	PTPRA
	RAD1
	PEX19
	PYGB
	NELFE
	RECQL
	ABCE1
	RPN1
	RPS2
	SCP2
	SDHD
	SH3BP2
	SMARCC1
	SMARCD1
	FSCN1
	SNRPA1
	SORD
	SSR2
	TFRC
	TRAPPC10
	TMPO
	TOP1
	TPR
	TRIP6
	TTC3
	HIRA
	TXN
	UBE2A
	UBE2D1
	UQCRC2
	VCL
	VEGFB
	VIM
	YY1
	CUL5
	HMGA2
	RAD54L
	PSMG1
	TNKS
	EIF3A
	EIF3F
	EIF3H
	SNX3
	GPAA1
	ADAM9
	NAPA
	SUCLA2
	CREG1
	IQGAP1
	ZPR1
	TIMELESS
	WASF1
	ST13
	PRC1
	B2M
	CS
	DCTN1
	EIF4EBP2
	GMFB
	GYG1
	HSPA9
	DRG1
	OAZ1
	SHMT1
	UCHL1
	COX5A
	NUP155
	ABCB7
	ASAH1
	BAD
	BAX
	BUB1
	CAD
	CALR
	COX6A1
	COX6C
	VCAN
	ERH
	KIF11
	MOCS2
	NDUFA1
	NDUFS3
	NDUFS6
	RPS6KA3
	RAB11A
	RABEP1
	DLG5
	TBRG4
	MED1
	SNAP29
	UBE4A
	SNRNP40
	SH3BP5
	ATP6V1G1
	OXA1L
	PCBP2
	PLK1
	PRKX
	QARS1
	SCD
	RBM8A
	MED12
	PPM1J
	CRKL
	CTTN
	NR2F6
	GCHFR
	GNB2
	H3-3B
	UBE2K
	NEFM
	TP73
	CCDC6
	RND2
	MED16
	PIGK
	CFL1
	HMGN2
	IDH3A
	ALDH6A1
	MRE11
	RBBP4
	RBL2
	SLC6A8
	NR2F1
	REEP5
	PTPRU
	GIPC1
	ACTR3
	ARPC2
	NAMPT
	ATP6AP2
	DCAF7
	KATNB1
	CAPRIN1
	MAN1A1
	MDH2
	PRCC
	TBCD
	CLPP
	CDC42BPB
	SMYD5
	AKR1A1
	TUBA1B
	RACK1
	PPIE
	NEDD8
	ENPP1
	PLTP
	RAD21
	TLN1
	VARS1
	CDIPT
	PGRMC2
	EMG1
	SLC30A9
	EIF3M
	VTI1B
	CRTAP
	HYOU1
	IPO7
	PRDX4
	ARPC1A
	PRPF8
	PAICS
	SPAG5
	GNAI3
	TRIM27
	SLC2A1
	EXOC5
	IGF2BP1
	KHDRBS3
	CNPY3
	HSPA8
	HSPH1
	CPLX1
	PGRMC1
	EHMT2
	MCM5
	RBM3
	LZTR1
	PRDX3
	LMAN2
	ERP29
	YWHAQ
	GCN1
	ATP5F1E
	IDH3B
	PRKDC
	RIT1
	RNF5
	ZNF22
	NPM3
	TOPBP1
	WDR45
	NDUFV1
	SF3A2
	STRAP
	MRPL3
	XPOT
	CHP1
	ECD
	ARL5A
	BACE2
	AHSA1
	CHORDC1
	COPG2
	CCNDBP1
	FKBP8
	PLD3
	ZNF346
	TLK1
	KIF4A
	SLC39A6
	GTPBP4
	NNT
	OSTF1
	ICMT
	RPL13A
	WBP1
	EIF3K
	ATXN10
	PRELID1
	PCSK1N
	RBM15B
	CPSF1
	SEC61A1
	STOML2
	BAZ1A
	CCDC22
	SNRNP200
	CHMP2B
	SRP68
	RBX1
	CNPY2
	NOMO1
	EDC4
	ZNF318
	SND1
	GHITM
	EIF2AK1
	AFF4
	SESN1
	UTP20
	APOBEC3C
	MYBBP1A
	UBXN4
	MDN1
	TTC37
	PHF14
	NUP93
	UBE3C
	PRORP
	EDEM1
	CEP104
	KNTC1
	LAPTM4A
	TCAF1
	BCLAF1
	RNF144A
	RIMS3
	BMS1
	DHCR24
	EFCAB14
	URB1
	ZBTB39
	FAM20B
	NCAPD2
	PPP6R1
	CLSTN1
	FAN1
	KLHDC10
	PDXDC1
	TNIK
	SWAP70
	VWA8
	WDR43
	ZCCHC14
	MYO1D
	BOP1
	CSTF2T
	USP22
	ARHGEF12
	MED13L
	LARS2
	HECTD1
	EP400
	DCAF13
	AASDHPPT
	POLR1A
	NIPSNAP3A
	TPGS2
	SH2B1
	MOXD1
	GORASP2
	NOC2L
	MMADHC
	DESI1
	MBTPS2
	LAP3
	NBAS
	NOP58
	GET4
	TAF9B
	SCCPDH
	PRELID3B
	PPIL1
	FIS1
	EIF3L
	NIP7
	COPG1
	ANAPC5
	PCYOX1
	HSPA14
	CENPF
	TRIAP1
	NF2
	GOLM1
	MEX3C
	ADD2
	CNOT11
	PPP1R12C
	HAUS6
	NUP62CL
	RETSAT
	NSUN2
	BTBD2
	CMTM6
	DNAAF5
	NHP2
	GID8
	HIF1AN
	LAMTOR1
	PHIP
	PTCD3
	OSBPL1A
	ATG2B
	IARS2
	ZNF358
	IPO9
	TMEM38B
	DARS2
	TMEM33
	SHQ1
	SLC4A1AP
	ATAD3A
	DNAJC11
	VPS35
	SMU1
	NUP133
	SLC47A1
	ADI1
	PRR11
	RSAD1
	AGPAT5
	LAPTM4B
	BDP1
	RNF130
	PRR13
	DBNDD2
	PBK
	RNF114
	RCC2
	BAIAP2L1
	MRPS21
	TOMM7
	SMG9
	ALG1
	POLE4
	SLC2A4RG
	LARS1
	UBQLN4
	GRIPAP1
	MEIS3
	NCLN
	NIT2
	RNPEP
	PDXP
	ABCD4
	TIGAR
	PNPLA2
	REXO4
	ATP13A1
	DDX24
	SELENON
	APMAP
	TWSG1
	XPO5
	NUFIP2
	WDFY1
	USP37
	PRX
	PDLIM1
	DHRS4
	NMT1
	MTMR3
	CCAR2
	PRUNE1
	SNX6
	TGIF2
	MRPS35
	CCDC90B
	CDC25B
	ZNF70
	GUF1
	SPCS3
	GMPPB
	FBXW4
	CERS2
	XPNPEP3
	NUCKS1
	C11orf1
	CTBP2
	YTHDC2
	SLC30A5
	NT5DC2
	INTS3
	NSD3
	PHACTR4
	FUNDC2
	HOXB9
	TMEM109
	DSCC1
	SLC25A23
	TMEM185B
	ILRUN
	FSD1
	NOTCH2
	ULBP3
	RNASEH2B
	SRD5A3
	PANK3
	HECTD3
	ZYG11B
	NOL9
	C1orf115
	RPAP2
	L2HGDH
	WLS
	WWC2
	FOXRED2
	CEP135
	SPG11
	PROSER1
	TARS2
	TTYH3
	CYB5B
	SETD7
	TCP1
	TMX1
	CLPTM1L
	ITFG1
	PLA2G12A
	CDT1
	TRIM56
	TMEM14B
	HNRNPA2B1
	DOHH
	TRAPPC9
	GRWD1
	RTL6
	NOA1
	LLPH
	HPS3
	PINK1
	MRPS6
	SCOC
	NFATC2IP
	SLC35B4
	ARHGAP19
	PCDH10
	GTF2I
	GTPBP10
	PIGS
	RPL13
	H2AW
	LARP1
	RPL34
	BRWD1
	DYNC2I2
	TXNRD3
	PFN2
	RPLP0
	MGAT4B
	PI4KA
	SLC44A1
	BRI3BP
	SLC46A1
	FAM210B
	DPP3
	COL18A1
	MEN1
	NSD2
	RAVER1
	MARS2
	GTF3C6
	SAAL1
	H2AZ2
	CMBL
	SPPL3
	MTFMT
	CMTM3
	PIGM
	IFI27L1
	ZNF511
	MTPN
	HMGA1
	MRPL4
	RPP25L
	TICRR
	PAQR4
	ZNF664
	RALGPS2
	UXT
	PHF13
	ATP2A2
	SKP1
	SELENOH
	MRPL54
	PIGF
	PLBD2
	TYSND1
	NOMO2
	ARL10
	ZFP41
	OGFOD3
	PIGN
	CHMP4B
	PPA2
	PDE12
	ACTL6A
	HM13
	MRPL52
	EIF6
	ZNF445
	CENPV
	TMED7
	UBE2D2
	NUDT8
	BCL6B
	SCRIB
	MCM7
	CCNB1IP1
	TMEM65
	ASB7
	ERGIC3
	FAM89A
	ACACA
	FIBP
	CARM1
	DNPH1
	HSPD1
	GPX1
	CHCHD1
	ELP5
	NCKAP1
	PRAME
	ENSA
	GTF2H5
	FAM199X
	TSEN54
	FAM72D
	FN1
	SLC25A3
	SNORD21
	RN7SK
	XIST
	TERC
	GBAP1
	GTF2IP1
	SCARNA9
	MALAT1
	SNORA18
	SCARNA22
	SNORD3B-1
	GTF2IP4
	LOC728554
	SNORD3B-2
	RPL13AP20
	RNU6-1
	SNORD3A
	SNORD3C
	SCARNA9L
	YWHAE
	MSTO2P
	RPL19P12
	RPL13AP5
	RPSAP9
	DENND10P1
	SNHG29
	GLG1
	MTHFD2
	NORAD
	FYTTD1
	SLC5A6
	RBMX
	TMED5
	ZFAND1
	NUDT16
	DHX9
	PDHB
	HDAC2
	ATP5MG
	GOLGA2P10
	SRPK1
	VPS9D1-AS1
	TGFBR3
	NFS1
	TMEM222
	SLX1A-SULT1A3
	SLX1B-SULT1A4
	BLOC1S5-TXNDC5
	BORCS7-ASMT
	C10orf95-AS1
	MIR5047
	STAG3L4
	UQCRB
	UBE2L3
	SH3BP5-AS1
	MAPRE2
	FGD5-AS1
	ZNF74
	TUBGCP2
	RNF8
	PIGT
	ADAM15
	SNX17
	MRPS2
	IPO4
	CDK2AP1
	MEAF6
	SERPINE2
	DNAJC10
	TWF1
	ATG12
	ZNF317
	TRIM52-AS1
	SDHC
	EBPL
	SREBF2
	RNU6-9
	RNU6-7
	RNU6-8
	SLC25A17
	TLE4
	COMMD4
	HACE1
	CBWD5
	DKC1
	DUXAP9
	RNU6-2
	NDUFV1-DT
	SNF8
	ADSL
	DCTPP1
	LMNB1
	NUP160
	MRPL48
	MRPL18
	CSGALNACT2
	COMMD2
	TM2D1
	RNF123
	MBOAT2
	CKMT1B
	RPS9
	CKMT1A
	GLYR1
	AGBL5
	AMZ2
	PI4K2B
	TAF1D
	PAQR3
	ARMCX5-GPRASP2
	MFSD11
	TRIM59-IFT80
	NDUFAF8
	INTS10
	TUG1
	EIF3D
	UROD
	NUDT1
	LINC02693
	SNHG32
	CPS1
	TMEM219
	ARFIP2
	CARS1
	USP5
	SMTN
	POGZ
	PRRC2C
	C7orf26
	KMT2C
	CUX1
	EXOC4
	SMG1
	CHD3
	NKIRAS2
	ACLY
	SCAF1
	USF2
	CSNK1G2
	PTBP1
	TMEM259
	MAN2B1
	MCM3AP
	A4GALT
	SEPTIN6
	FAT1
	UBE4B
	RNF149
	RANBP2
	PMPCA
	LATS2
	ADNP2
	SEC23A
	PCNX1
	ARHGAP5
	TEP1
	CTDSP2
	PDCD11
	WDR11
	NASP
	PTPRF
	SORT1
	HNRNPM
	BPNT1
	AMOTL1
	ASMTL
	IRAK1
	BRCC3
	KDM1A
	MRTO4
	TMEM39B
	EML4
	SLC20A2
	DNA2
	SPTBN2
	TNKS1BP1
	MYCBP2
	METTL17
	LOC102723728
	SPAG7
	TRIM65
	MFSD12
	TLE5
	LAMA5
	RPN2
	TXN2
	ALG13
	EIF2D
	UTP25
	ZBTB7B
	KLHL12
	STEAP3
	NBEAL1
	AGPS
	SENP7
	GAK
	MRPS10
	TAF11
	OGDH
	EIF3B
	WDR91
	AGO2
	SLC1A1
	USP20
	AGTPBP1
	GLE1
	CERCAM
	PTPA
	RNF20
	NIBAN2
	SEC16A
	FAM171A1
	PGGHG
	IPO5
	FANCI
	CLCN7
	ZC3H7A
	TRAF7
	LITAF
	FHOD1
	FASN
	MPRIP
	SGSM2
	AP2B1
	INTS2
	FKBP10
	HELZ
	ATP9B
	AP2S1
	GIPR
	C19orf54
	PNMA8A
	SHKBP1
	CDC37
	DAZAP1
	PRKCSH
	ABHD17A
	SNTA1
	STAU1
	CDS2
	SIM2
	CDC45
	ATP6AP1
	IL13RA1
	HERC5
	PTPN13
	CCT7
	HADHB
	TIA1
	PDCD6IP
	DHX30
	SCAP
	APEH
	PARP4
	ASCC3
	PM20D2
	WDR27
	TMEM181
	SIVA1
	SUPT16H
	SYNE2
	SETD3
	PPARGC1B
	CIT
	PTPN11
	MLEC
	PALD1
	PRXL2A
	SEC24C
	CAP1
	KIF2C
	UBR4
	NDC1
	FH
	DESI2
	COQ8A
	JMJD4
	RTN3
	DHCR7
	NUMA1
	CAPN1
	SNAP47
	UBE2J2
	IFNLR1
	EPB41
	USP24
	ATP13A2
	FUCA1
	TAF5L
	SNX7
	FBLIM1
	POGK
	CAPZA1
	YARS1
	EIF4G3
	CEBPZOS
	NONE
	FAM168B
	WDSUB1
	FKBP1B
	OBSL1
	NDUFB3
	ATIC
	SEPTIN2
	MZT2A
	TTLL4
	SMC4
	STT3B
	EXOSC7
	GOLGA4
	SUCLG2
	ACVR2B
	COMMD8
	SLC39A8
	AIMP1
	WDR1
	ELL2
	WDR41
	PJA2
	KDM1B
	MTHFD1L
	SLC22A23
	OGFRL1
	INTS1
	IMPDH1
	PSPH
	LYPLA1
	CYC1
	TUSC3
	SLCO5A1
	RECQL4
	RABGAP1
	SET
	GLRX3
	OGA
	ADK
	DENND10
	C11orf58
	PANX1
	MCAM
	PAFAH1B2
	FOXRED1
	BTBD10
	SLC43A1
	ZW10
	IPO8
	COL2A1
	UHRF1BP1L
	B4GALNT1
	ITPR2
	TM7SF3
	PRKAG1
	BCAT1
	PIP4K2C
	ESPL1
	ABCC4
	ESD
	PCCA
	UCHL3
	ZFYVE26
	CEP170B
	VRK1
	MAP2K5
	WDR61
	TCF25
	USP10
	DDX42
	SLC25A10
	INPP5K
	PHB1
	TNFAIP1
	SMCHD1
	GNG7
	PTOV1
	UPF1
	LOC102724560
	AGPAT3
	ATF4
	RANGAP1
	ASCC2
	HUWE1
	MSN
	PDZD11
	UBA1
	TRMT2B
	PPP1R3F
	MAGED1
	SMAD5
	MTOR
	SRRT
	RHBDD2
	RINT1
	GALNT11
	TRIQK
	PCM1
	SDCBP
	TERF1
	TATDN1
	CPNE3
	HP1BP3
	POMT1
	NANS
	PFKFB2
	RRP12
	WASHC2A
	ABLIM1
	MMS19
	ENAH
	ACAD8
	PGAP2
	HSD17B12
	SCYL1
	SSRP1
	LPCAT3
	CRY1
	INTS13
	SACS
	HNRNPC
	MARK3
	PPP2R3C
	WARS1
	UNC45A
	MAD2L2
	MKNK1
	COX11
	CLUH
	GLOD4
	ANKFY1
	PRKCA
	DUS1L
	TP53I13
	NPEPPS
	YES1
	SUGP2
	HSPBP1
	TCF3
	PHF20
	RPS21
	HMGN1
	PFKL
	GATD3
	HPS4
	NBDY
	OFD1
	CBWD2
	MSH6
	MOB1A
	ARIH2
	NUP210
	VPS8
	ACAD9
	MCM2
	RPL29
	CAMK1
	XYLB
	FGFRL1
	TRAPPC11
	JADE1
	DIAPH1
	SLC66A1
	PSEN2
	GPBP1L1
	USP48
	GMCL1
	STAT1
	GCFC2
	CRYBG3
	OPA1
	MRPS25
	ADGRA3
	ERGIC1
	CMTR1
	AHI1
	BCKDHB
	LAMB1
	LMBR1
	SPIDR
	EXOSC2
	COQ4
	STRBP
	PIGO
	LOC105376000
	RTKN2
	TIAL1
	PRMT3
	ACCS
	SH2B3
	TPCN1
	CHPT1
	MICU2
	LOC107984658
	PKM
	SPG7
	TAOK2
	POLDIP2
	NPLOC4
	SCPEP1
	ATPAF2
	PPP4R1
	SMIM7
	PIGU
	GGT7
	KIF3B
	NCAPH2
	LOC107985567
	LAS1L
	MTMR1
	DELE1
	SLC25A13
	BUD23
	POLD2
	PSMC2
	ESYT2
	ATP1A1
	DCTN3
	GRHPR
	ECHS1
	WASHC2C
	INTS4
	LTA4H
	MARS1
	POLE
	TPI1
	ANKRD10
	CARS2
	AKT1
	DENND4A
	BTBD1
	CAPN2
	SRRM2
	MAZ
	DDX19A
	APPBP2
	B4GALT3
	DRG2
	SLC25A39
	RPS6KB1
	ABHD3
	DTNA
	ABHD12
	CBS
	BCAP31
	HDAC8
	CCNQ
	LRPPRC
	WDR54
	UQCRC1
	RWDD4
	HADH
	PIGG
	PMPCB
	WDR73
	ACOT8
	UBFD1
	RB1CC1
	ARHGEF39
	FOXK2
	GTPBP1
	USP39
	ZDHHC20
	RCOR1
	TARBP2
	MCOLN3
	LOC105379283

## Sheet: PUS1
PUS1 dependency
2023 Nat Chem Biol (10.1038/s41589-023-01304-7)	2023 Nat Biotechnol (10.1038/s41587-022-01505-w)	2024 Mol Cell (10.1016/j.molcel.2024.06.013)
AGRN	H3-3B	MT-CO1
ANKFY1	TRPC4AP	MT-ND4
ARL5A	PPP1CC	CBR1
CAPN1	SIK1B	EEF1A1
CBR1	ZFAND3	MT-CO2
CBWD2	CAPRIN1	UBE2J2
CBWD5	ELP2	MT-ND5
CLUH	JPT2	CLUH
DCAF11	BIRC5	SLC35B2
DDX52	TMEM126B
DNAJB12	YWHAQ
EIF3H	GTF3C6
ENPP1	SLX1B
FN1	RPL22
FOXRED2	ENO1
IPO5	FAU
KAT14	SSB
LAMA5	RPL37A
LARP4B	IGBP1
LPCAT3	EIF4H
MRPS2	AIMP1
NFATC2IP	SMOX
PTPRF	CCT2
RPL18A	DBNDD2
RPL19P12	RTN3
RPL37	LDHA
RPS8	UBE2D2
SCAP	AGRN
SELENON
SH2B1
SLC35B2
SNRNP200
TM2D1
TMX1
UBE4A
UNC13B
XPOT

## Sheet: Ribo-seq+Proteomics (up
Ribo-seq up	Proteomic up	Ribo-seq up|Proteomic up
IFI6	HLA-C	IFI27
MON1B	ANXA6	BST2
PUS1	NBDY	OAS2
NDUFS7	HLA-B	IFI44L
DNAJA1P3	RAB11FIP5	ISG15
THAP2	DPYSL2	SAMHD1
HES7	CASK	USP18
SST	KIF23	IFIT1
C5orf15	PPIP5K2	GMPR
SNORD14E	CAMK2D	TRADD
NLGN3	SH3KBP1	OAS3
ENSG00000258464	SMARCA2	PLSCR1
ENSG00000260464	PLOD2	NAPB
ZC3H13	SH3PXD2B	IKBKB
GATM	TARS3	STAT2
LINC02739	ARHGEF7	IFIT3
CHRM1	PALM2AKAP2	TBC1D1
AMBP	NT5C3A	STAT1
AASDHPPT	PFN2	TAPBPL
SLC4A1	EIF4G1	HMGA2
RPS24	CALD1	LAP3
ESRP1	PLEC	TRIM22
LONRF2	ACTN4	PARP10
ENSG00000227733	LDHA	FN3KRP
TMEM38A	SPATS2L	ADGRG1
LSM8	KTN1	HELZ2
ENOX1	SP100	PODXL
SUCLA2P1	RNPS1	SH2D4A
TNRC6B	EPB41L1
MT-ND1	MBNL1
IFFO1	ACOT7
TRIM23	--
NUDT1	DNM2
JPH4	NUMBL
PLXNC1	APBB1
RPL10	TNFRSF10A
ERBB2	NFKBIE
APOL6	GET1
C12orf75	BMAL1
MCFD2	TRIM38
SERPINI1	DVL1
ATP9A	APOL1
YIPF5	UBE2L6
ST3GAL5	ARHGEF10
CWF19L2	INPP4B
LINC00324	TLR3
FZD8	TAPBP
N4BP2	CTIF
CENPA	MTSS1
HMOX1	TPD52L2
ENSG00000291336	KDELR3
TLN2	PRKAB2
GRIK2	ENSA
DPM2	AKR1B10
GOLT1B	KIAA0513
NEAT1	LPXN
FZD3	TOM1
RBMS3-AS2	SH2D1A
TRIM59	CUTA
SMIM29	PLXNA2
MTBP	SEMA7A
FAM221A	SH3BGRL
RNU5B-1	VAMP4
PGAM1P10	KHDRBS3
ATP5F1AP3	STX11
RASGRF2	BCAR3
ATP6V1B2	KBTBD11
HRAS	IPO13
MT-ND4	TOX
MT-ATP6	ABLIM3
ENSG00000283696	EPN2
GPX3	VAPB
SH3GL3	TACC2
NAPEPLD	LYPLA2
UNC5C	GCNT3
PALS2	ABCA1
PLEKHH1	NPTXR
MT-CO2	ETHE1
WAC	ASMTL
ARMH3	RIGI
FBXO45	CHEK2
METTL6	PNP
CPEB3	F2
SYS1	PLAU
STUB1P1	OAS1
ACP5	LDLR
ENSG00000286679	COL4A1
LRWD1	CRYAB
NID1	TK1
ENSG00000253190	HLA-A
TUBE1	GSN
LCOR	S100A6
KIF3A	CSF1R
ENSG00000267075	LAMB1
PRSS8	ASNS
PITRM1	MME
CSP2	COL4A2
EDEM3	ITGA5
MT-CO3	ACAA1
SEPHS2	GSTP1
C1D	LGALS1
RPP14	CNP
MED25	IFIT2
SCOC	ZNF865
ARHGAP42	LIMS3
AFF2	RRAS
CDK6	LAMC1
HACD1	RALB
B4GALT6	COL6A3
RYBP	CYBA
SNORA66	CCL5
HSPA8P1	ITGA4
LINC00623	F3
APLP1	HLA-E
LY6H	PLS3
MXD1	CD59
ZNF655	PVR
TCIRG1	RAC2
PHF20L1	ARSA
ENSG00000268047	CD44
ATP1B1P1	FAH
DENND1B	ITGA2
MT-ND6	NDUFB7
STX18	ENG
RASGRF1	VCAM1
LRCH1	GGT1
NALF1	TRIM21
INTS13	EIF2AK2
PKNOX1	NCF2
CACNG7	MX2
ABHD10	CSRP1
TWF1	NT5E
MLIP	SDHB
CLCA1	TGM2
ESRRG	CALB2
APOBEC3F	FECH
EGR1	ITGA6
CNNM2	WARS1
MEIS1	MPST
EIF2B3	FAS
TGIF1	ITGA3
KLF7	PTPN3
UFD1	MAOB
RNA5SP86	PSMB8
ATP5PBP3	PSMB9
TRIM13	PML
ADCY2	BLVRB
HSPA9P1	DDT
MTMR9	PEBP1
RNY4	GSTT1
SNX3	SERPINB1
TSC22D4	CORO1A
TTBK1	RRM2
CORO2B	GBP1
RPLP2	CTH
MT-CYB	ABCD1
CLASP1	GLRX
SSPN	ZNF93
NIP7	CAPG
SRC	CAP2
PDCD5	PSMB10
UBN1	UBA7
ARHGEF9	AKR1C3
SAFB	ABL2
TIGD2	ACAA2
ACBD7	ECE1
OSTC	BTD
EIF6	ALDH1A3
MASTL	ADGRE5
CD47	ALDH9A1
SLC12A1	INPP1
UCK2	CASP4
SNHG12	SERPINB8
HMGA1	CSRP3
ENSG00000261889	MMP15
PPP2R2D	ARHGDIB
SPDL1	PPP5C
TMEM59	PMS1
ZNF678	EPHB1
TNFAIP6	EPHA4
CEP104	NAPA
RAB21	RRAD
FRMD6	CASP9
UBASH3B	LAMB2
GABRA1	CDH6
ARHGAP33	BID
CCDC138	RWDD2B
TSC22D2	GSDMD
PDCD11	GNG2
CDC23	SNAP25
MIR181B1	S100A10
HOXC6	B2M
EMG1	FKBP1A
LIFR	PSPH
DNAJA1	GSTO1
RPS11	IFI35
RPSA	DAB2
MINK1	PITPNA
TMEM41A	CDC42EP1
ZNF365	IRF9
ARL10	IFITM3
TRNT1	MVK
DYNLRB2	TAP1
NDUFB2	TAP2
ULK2	PTPN12
PLLP	RNASEL
RN7SL5P	PSME1
DCUN1D2	ARHGAP1
DGKB	FOXM1
SIK3	LGALS3BP
DEPDC7	SLFN5
DTX4	TBC1D8B
ZNF527	CDH17
TF	TRIM26
MARK2	ECH1
ZNF154	PDZK1IP1
IFT74	PAK1
CEP112	MAPK7
TFAP2C	STX3
SYBU	NMI
CYB5B	IFIT5
CHCHD10	EIF4EBP1
CDYL2	MTMR3
RMC1	TPBG
SAP30L	IL18
CCN3	TRIM14
NOVA1	IKBKE
RPL34	DPYSL3
PPM1D	CTTN
SDF2	TRIM25
ERFE	GAMT
HNRNPDL	KRT81
DNAJC18	ITPR1
TSNAX	RASA3
RHOB	KANK1
LRPPRC	RFTN1
HMGN2	CASP8
WFIKKN1	QPRT
SNHG5	MAPRE2
DPF3	OASL
HES4	MAPK11
ISOC2	IGFBP7
TCF3	CSRP2
FBXL3	IFI16
CHST2	KYNU
ANKRA2	TST
IGDCC4	GUK1
MT-CO1	UPP1
RNF114	TMEM132A
CRYZ	PARP14
ZSCAN29	PLEKHN1
STK32C	ACSF3
Y_RNA	KLHL22
TXNP6	HS1BP3
SPRED1	OCIAD2
FASTKD3	ACTMAP
ZSWIM3	DDX60L
RPL38	PSMG4
PCDHGA1	WDR44
NAP1L3	DOCK11
ZNF700	FHL1
NT5M	SAMD9
DNAJB9	ELFN2
ARMC10P1	LDLRAP1
RAB27A	PDZK1
CLSTN3	WLS
GLCE	CROCC
MT-ND4L	ANXA8L1
ZNF829	ARHGEF16
TMEM11	DAB2IP
PRMT7	MICOS13
SMC6	RNF213
ATG101	TNS3
MLLT11	PTRHD1
SNHG19	TWF2
LINC01962	DESI1
EIF2S3B	PLEKHA7
C15orf39	ZNF280D
GOLGA1	ARMC6
VXN	PGM2L1
MRPL51	KCTD18
PANK2	BLOC1S2
DBI	METAP1D
SLC8A2	CRTC1
MT-TF	LRSAM1
STRADB	ARHGEF18
TRANK1	PIK3AP1
DNAJC11	TOM1L2
ZNF18	ACAD11
ZNF766	CENPQ
ATG10	SH3BP5L
PMP22	STRADA
TAF1D	MICAL3
SETD2	NPHP3
S1PR1	DCXR
UBBP1	CPEB2
DNAJC15	SRGAP1
VPS29	SH3RF1
PIPOX	CTU1
LRRC66	ALPK2
	NLRX1
	AACS
	STING1
	CDR2L
	HOGA1
	GPSM1
	PRAG1
	SAMD9L
	NAV3
	HERC6
	FAM114A1
	PARP9
	DDX60
	DIS3L2
	ANKRD13A
	RPTOR
	CNPY4
	DOCK4
	CA13
	EHBP1L1
	SYNPO
	AFAP1
	RPP25L
	EID2
	RETREG2
	PLA2G15
	NPEPL1
	GSTCD
	LPCAT1
	STXBP6
	TDRD7
	FAM76A
	STOML3
	GDAP1
	PRXL2B
	TRMT10A
	LRRC20
	IFI44
	MRPL30
	DTX3L
	DMXL2
	DNAH5
	GIPC2
	SLC38A5
	NUDT8
	SPRYD4
	METTL21A
	RSAD2
	SSH1
	RIN2
	PIEZO1
	H1-10
	RGP1
	TSC1
	SEPTIN8
	DOCK2
	RAD54L
	PMM1
	NAA80
	ISG20
	ZNF428
	SLC22A18
	DOCK10
	OTUB2
	CMBL
	STARD4
	ASB9
	L3HYPDH
	MOCOS
	ADAT3
	CNRIP1
	S100A16
	EEF2KMT
	SDSL
	FAHD2A
	PPP1R16A
	TENT5A
	ZFYVE19
	ZNF512B
	ZNF512
	ARAP1
	RCHY1
	GBP4
	SORCS2
	QKI
	FMNL2
	IL4I1
	TUBGCP5
	ADO
	GAS2L1
	VAT1
	S100A13
	MGLL
	MYD88
	LPIN3
	ADPGK
	RTKN
	PSMG3
	TRIM62
	PBDC1
	DUSP23
	RUSC1
	SFXN3
	TBC1D10A
	TMEM120A
	NAA15
	RBCK1
	STK33
	IFIH1
	PRKD2
	RTN4R
	TRIM5
	LNPK
	MTMR12
	TINAGL1
	PARP12
	GABARAPL1
	RBSN
	TRIOBP
	MTIF3
	ADAM7
	OSGEPL1
	CIAO2A
	RPP21
	EXO5
	SYNC
	NIPAL2
	TTC12
	MINDY3
	EVA1A
	SP140L
	SLC25A22
	PLEKHA2
	SP110
	CYP4F11
	TNS1
	EPG5
	JPH1
	ARFGAP3
	MID1IP1
	CYLD
	BIN3
	RAB6B
	PHPT1
	NRBP2
	ACSS1
	SHFL
	NUDT15
	USP40
	RIC8B
	NECAP2
	FANCL
	PAG1
	NMRK1
	HYPK
	SIRT5
	MTMR10
	BET1L
	CISD1
	EHD2
	OGFR
	LMCD1
	NHSL3
	COPZ2
	RRBP1
	RABL2A
	HDAC6
	TJP2
	CPA4
	HERC5
	NAGK
	HSPB8
	PCTP
	FBXO4
	CDV3
	SARDH
	PSME2
	ACSL5
	LIMCH1
	TBC1D2B
	BAIAP2
	PIN4
	MAN2B2
	GIT1
	ARL2BP
	FIS1
	ZNF330
	CCDC9
	PKP3
	ATG4B
	LRRFIP2
	FHOD1
	CPQ
	ALG5
	SLC30A1
	SQOR

## Sheet: Ribo-seq+Proteomics (down
Ribo-seq down	Proteomic down	Ribo-seq down|Proteomic down
FN1	ENAH	SEMA5A
SNORA84	RUNX2	ALDH1B1
SCD	PROSER3	EDIL3
USP30	MARK2	SHROOM3
TKT	FLNB	TMBIM6
CALU	SON	SERPINH1
SLC6A6	FAM186A	GFRA1
TRAF1	SLC4A7	G6PD
AKR1B1	ANKHD1	RASA1
FASN	AFDN	TGFB2
ZNF865	YTHDC1	PLCB4
GPNMB	FMNL1	TPRG1L
CLDND1	HNRNPM
GPC6	RFXAP
BMPER	PIK3C2A
TRIM6	ZNF593
GMDS	IMPA2
TENM3	TCERG1
SLC35B4	BCKDK
PTGFRN	KIF3B
MYNN	ATXN7
LOXL2	THAP12
APLNR	PPIH
EP300	SUV39H1
AMPD2	STRN
MAN2A2	IDH3B
NCOA1	ZNF292
BBS2	ZFC3H1
VCAN	MAN1A2
OSBP	CDC40
ITGA3	ICOSLG
TAOK2	PRPF40A
TNFRSF9	SAP30
SELENOK	PAGE1
PARP16	TAF5L
PTPRG	LRP6
AUTS2	SERPINB7
PRKDC	UTP20
VASN	CDKL5
OSMR	FRYL
ABCC10	FBXO21
KCNQ5	RTN3
DAXX	CEP43
DDIT4	SNAP29
FADS2	ZMYM6
UBAP1	CLIC3
AGXT2	SNAI1
PARK7P1	ADA
CEP89	CA2
NID2	ALB
SKIC2	LTF
DIAPH2	HMGCR
IGF2R	TP53
DOCK7	JUN
ALCAM	PRSS1
ILRUN	BPGM
AHNAK	JMJD7
MORC3	CLU
CLDN18	COL6A1
FLNA	F5
TAFAZZIN	PRKCA
TPPP3	BCL3
FDFT1	FLG
PCK2	NF1
ZNF304	CBL
TYMS	CTNNA2
NCSTN	SMARCA1
RAB11FIP1	CRABP2
EHMT2	AXL
BRAP	SLC7A1
ABTB2	COIL
GET1	LIPA
ZNF33B	ETV6
TNFAIP2	PPP1R2
ACLY	NBL1
RASL11A	TMPO
SPP1	CXCL5
COX7A2	SOX9
ABHD12	HSPA13
FBXO33	IDH3A
CYRIA	SULT1A1
CLIC2	TNFSF10
RASD2	IDH3G
TRIP6	POLG
SLC39A7	SLC12A2
RPL5P8	NPEPPS
FOLR1	MLF1
BIRC6	RAB2A
AKR1C3	AP1S1
MYOF	RHOB
PPP2R5D	H4C1
SNORA79	CXADR
PPP4C	SRPK2
PSAP	PHC1
COL8A1	ROR1
CAV1	TAGLN
ENSG00000225616	AKAP12
OSBPL10	KMT2A
ITGAV	GBE1
HEG1	SLC20A2
MAGED1	SSRP1
TNC	CAMSAP2
GDAP1	FCHO2
MIR3177	CGNL1
GANAB	GALNT1
GTF2E1	SREBF2
AIFM1	ANK3
WT1	BNIP3
PTN	TARBP1
GEMIN2	VEZF1
PTPN23	MLEC
ALPL	MAP7
SHKBP1	SLBP
LDHA	MFSD10
RYR1	R3HDM1
SUPV3L1	SLC39A14
SLC25A40	PDK2
NEURL1B	STK38
LDAF1	ZMYND11
ERN1	RHEB
RCBTB2	TEAD4
MRPS9	TGIF1
RBKS	MYLK
THBS4	MSMO1
KIAA1958	EZH2
PTPRH	E2F4
PDIA4	UGCG
PLXNB2	ZNF800
COL18A1	CWF19L2
LPP	COX19
VAC14	PDCD4
HARS1	GPAT3
AARS1	CDCA8
TMCO3	PAN3
TMEM128	PPP6R3
TOP3A	PITRM1
PNPLA2	HABP4
PPP3CB	PPP4R3B
P4HB	PPP1R15B
RRAGA	PRAMEF19
NXPE3	RSBN1
PAPPA	SPTY2D1
FSTL1	NCAPH2
ARMC9	OGFOD2
DPP4	TMEM214
MAP4	TCTN3
PIF1	MIS18BP1
IGLON5	SFXN4
IL32	MEAK7
ATP8B3	ATAD2
QSOX1	DHRS13
H3-3A	SLC36A4
KDELR2	HSDL2
LMAN2	FRA10AC1
WDR26	COX15
IGF2BP3	CYB5R4
GDAP2	DHX32
TLK1	TAOK1
ADAM9	CHMP1B
FOXO4	CENPV
F2RL1	NCAPG2
ANXA6	MIB1
DLD	H2AC21
LMOD2	BAP18
ACTR2	RPAP2
NEU1	ELMOD2
SMURF2	RBIS
ACTN1	SLC39A11
SNRPN	KDM8
SSC5D	ARHGAP18
MAGEF1	METTL4
OCIAD2	CHCHD4
NTNG1	NKAP
PDIA3	RNF10
ADAM10	OTUD6B
JAK1	BANP
METAP1	TXNDC5
CSF1	KCT2
CAMTA1	ZNF280C
KCTD12	NGDN
ENSG00000205976	PATJ
CHPF2	PKD1L1
TCEAL4	ELP5
SYTL3	PNISR
TANK	PHF10
C12orf29	UBLCP1
B4GALT5	DNAAF4
LAMC1	BBX
CMTM3	FAM3C
ENSG00000258732	LARP4B
TDO2	NSMAF
CCT5	KAT2A
USP37	KIFAP3
PACSIN2	RAB8B
NRIP1	TSR2
ABCD1	L3MBTL2
MTCH2	CCDC47
MTMR2	MARS2
TES	APIP
LPIN1	PGAM5
CASC15	AJUBA
LSM14A	HIC2
COL9A3	NSMCE3
PDGFC	AP1S3
ST3GAL4	DCBLD2
UGGT1	METTL26
PTPN13	UHRF1
SLC23A2	SORT1
WFS1	MAP3K5
FERMT2	LITAF
FAM172A	AIF1L
ERAP2	C7orf50
JUND	TUBB2B
CHRDL1	NOC4L
SLITRK6	EIF2A
PLEKHM3	PPP1R12C
HOOK1	NMES1
	FAM107B
	KLC2
	WWP1
	SLC25A32
	SPNS1
	TMEM245
	CUEDC2
	TOR3A
	CPLANE1
	PHAX
	NT5DC2
	RMND5A
	SEC61A2
	ETNK1
	SYTL2
	MSL2
	EPB41L5
	MRS2
	ZCCHC17
	HMG20A
	ENY2
	COPRS
	INCENP
	PRDM10
	XPNPEP1
	STRN4
	HELLS
	RAD18
	GNL3L
	SDAD1
	AIG1
	NSMCE4A
	DONSON
	CD274
	PALS2
	POGK
	BCCIP
	PSMC3IP
	CFDP1
	VTI1B
	DCDC2
	ADAMTS1
	BAZ2A
	DDX41
	DSE
	AGO1
	YEATS2
	ABT1
	SNX12
	SAMD4A
	DICER1
	SLC7A11
	CNTN6
	PDE10A
	SLC5A6
	EXOG
	AAR2
	SH3GLB1
	UBE2J1
	RBMX2
	PPIL1
	CIAO2B
	DOP1B
	IRS2
	LRP12
	KCTD3
	SUPT16H
	TIMM8B
	SRPRB
	FADS3
	FLVCR1
	PUS1
	RAD54B
	SLC12A7
	CHCHD2
	ZHX2
