# Supplementary material for: PUS1 Drives Renal Cancer Progression by Preventing Formation of Endogenous Double-stranded RNAs
Source: Int J Biol Sci. 2026 Mar 25;22(7):3749–68. doi: 10.7150/ijbs.130175 (PMC13086011; doi:10.7150/ijbs.130175)
Supplement: Supplementary file 3 — Supplementary table 2: clinical characteristics. [file ijbsv22p3749s3.xlsx]

## Sheet: Clinical characteristics
Table S2 Clinical characteristics
Characteristics	Number (%)	PUS1 expression		P-value
		Low	High
Age (years)				0.784
≤60	60(53%)	29	31
＞60	53 (47%)	27	26
Gender				0.581
Female	35 (31%)	16	19
Male	78 (69%)	40	38
TMN stage				0.005
I	91 (81%)	51	40
II/III/IV	22 (19%)	5	17
Metastasis stage				0.049
Non-metastasis	105 (93%)	55	50
Metastasis	8 (7%)	1	7
