# Supplementary material for: PUS1 Drives Renal Cancer Progression by Preventing Formation of Endogenous Double-stranded RNAs
Source: Int J Biol Sci. 2026 Mar 25;22(7):3749–68. doi: 10.7150/ijbs.130175 (PMC13086011; doi:10.7150/ijbs.130175)
Supplement: Supplementary file 4 — Supplementary table 3: siRNAs and shRNAs. [file ijbsv22p3749s4.xlsx]

## Sheet: siRNAs
Table S3 siRNAs
Gene Symbol	sequence (sense 5’→3’)
si PUS1-1	GCGGGUUUAACUCCAAGAATT
si PUS1-2	GUCAGGCUGUAUUCCUGAATT
si TLR3	CCUUACACAUACUCAACCUTT
si RIGI	AAUUCAUCAGAGAUAGUCATT
si MDA5	AACAAAGAAGCAGUGUAUATT
si MAVS	GCAUCUCUUCAAUACCCUUTT

## Sheet: shRNAs
Table S3 shRNAs
Gene Symbol	sequence (sense 5’→3’)
sh PUS1-Homo	GCGGGTTTAACTCCAAGAA
sh Pus1-Mus	GTGGCTGATTGATGACATT
