# Supplementary material for: PUS1 Drives Renal Cancer Progression by Preventing Formation of Endogenous Double-stranded RNAs
Source: Int J Biol Sci. 2026 Mar 25;22(7):3749–68. doi: 10.7150/ijbs.130175 (PMC13086011; doi:10.7150/ijbs.130175)
Supplement: Supplementary file 5 — Supplementary table 4: primers. [file ijbsv22p3749s5.xlsx]

## Sheet: Primers
Table S4 Primers
Gene Symbol	Forward primer (5’→3’)	Reverse primer (5’→3’)
β-tubulin	TTGGGAGGTCATCAGCGATGAG	AGGCTCCAGATCCACCAGGATG
PUS1	TCAACAGCCACCTTCCCTCTCA	GCAATAGGTCCTGGCATCACATC
PUS1-iso1	GGACGTTGGAGTTGATCCGT	CAGCCCTGTTCCTTCTGACC
PUS1-iso2	GGCGGGAGCTCGCCGCGCAT	CTTCAGGGATACCACCTGGC
GAPDH	GGAGTCAACGGATTTGGT	GTGATGGGATTTCCATTGAT
G6PD	CTGTTCCGTGAGGACCAGATCT	TGAAGGTGAGGATAACGCAGGC
LAP3	GAAGATGGCTGTGTCGGCAAAG	TCATTGGCTGGCGTCTCCATCA
STAT1	ATGGCAGTCTGGCGGCTGAATT	CCAAACCAGGCTGGCACAATTG
SAMHD1	CTCGCAACTCTTTACACCGTAGA	TTTCCTCCAGCACCTGTAATCTC
ALDH1B1	AGAGTCTTACGCCTTGGACTT	GTCTTGCCATGCCACTTGTC
HMGA2	GAAGCCACTGGAGAAAAACGGC	GGCAGACTCTTGTGAGGATGTC
OAS1	AGGAAAGGTGCTTCCGAGGTAG	GGACTGAGGAAGACAACCAGGT
OAS2	GCTTCCGACAATCAACAGCCAAG	CTTGACGATTTTGTGCCGCTCG
OAS3	CCTGATTCTGCTGGTGAAGCAC	TCCCAGGCAAAGATGGTGAGGA
TLR3	GCGCTAAAAAGTGAAGAACTGGAT	GCTGGACATTGTTCAGAAAGAGG
RIGI	CACCTCAGTTGCTGATGAAGGC	GTCAGAAGGAAGCACTTGCTACC
MDA5	GCTGAAGTAGGAGTCAAAGCCC	CCACTGTGGTAGCGATAAGCAG
MAVS	ATGGTGCTCACCAAGGTGTCTG	TCTCAGAGCTGCTGTCTAGCCA
IFNB1	GCTTGGATTCCTACAAAGAAGCA	ATAGATGGTCAATGCGGCGTC
Alu	AATGGTACGATCTCGGCTCA	TAGCCAGGTGTGGTGACTTG	10.1158/2159-8290.CD-23-0486
HERV-E	GGTGTCACTACTCAATACAC	GCAGCCTAGGTCTCTGG	10.1016/j.cell.2018.05.052
HERV-F	CCTCCAGTCACAACAACTC	TATTGAAGAAGGCGGCTGG	10.1016/j.cell.2018.05.052
HERV-K	CAGTCAAAATATGGACGGATGGT	ATTGGCAACACCGTATTCTGCT	10.1158/2159-8290.CD-23-0486
ERVL	TTCGTTGGTTTAGGGGTTT	TCAGCATTTTTGGGTCTAATCA	10.1038/s41467-025-58704-7
Line1	GCCAAGATGGCCGAATAGG	TGGCACTCCCTAGTGAGATGAA	10.1016/j.cell.2018.05.052
SLC50A1	CTGGTGCCTCTATGGGTTTCG	AAAGCCAGAAGCGGATAAAGC
NMRK1-Intron	TGGATTTTTGCAGTACGATGGTAAG	TGTTCCACAGAACCATCAACTTC
NMRK1	TGGCAAAACAACACTGGCTAAG	CCACAGAGTGTCTTGCGCTT
NT5E-Intron	TGACTTGATCAGCTGTGGCTC	CTTCCGCCCATCATCAGAAGT
NT5E	ATTGCACTGGGACATTCGGG	GCACCTCTTTGGAAGGTGGA
