# Supplementary material for: PUS1 Drives Renal Cancer Progression by Preventing Formation of Endogenous Double-stranded RNAs
Source: Int J Biol Sci. 2026 Mar 25;22(7):3749–68. doi: 10.7150/ijbs.130175 (PMC13086011; doi:10.7150/ijbs.130175)
Supplement: Supplementary file 6 — Supplementary table 5: antibodies. [file ijbsv22p3749s6.xlsx]

## Sheet: Antibody
Table S5 Antibody
Antibody	Manufacturer	Catalog No.
Anti-PUS1	Abcam	Ab203010
Anti-β-tubulin	Abclonal	A12289
Anti-FLAG	Sigma	F1804
Anti-GAPDH	Abclonal	A19056
Anti-HSP60	Proteintech	15282-1-AP
Anti-Pseudouridine	MBL	D347-3
Anti-Puromycin	Millipore	MABE343
Anti-G6PD	Selleck	F0684
Anti-PKR	Selleck	F1207
Anti-p-PKR(Thr 446)	Selleck	F1597
Anti-eIF2α	Abclonal	A21221
Anti-p-eIF2α-S51	Abclonal	AP0745
Anti-RIGI	Selleck	F0360
Anti-MDA5	Abclonal	A2419
Anti-IRF3	Selleck	F0521
Anti-p-IRF3-S386	Abclonal	AP0995
Anti-J2	SCICONS	10010200
PE anti-mouse CD45.2	Biolegend	111104
PerCP/Cyanine5.5 anti-mouse CD3	Biolegend	100218
FITC anti-mouse CD4	Biolegend	100405
APC/Cyanine7 anti-mouse CD8a	Biolegend	100714
Invitrogen Alexa Fluor 488 goat anti-rabbit	Invitrogen	A11034
Peroxidase AffiniPure Goat anti-mouse IgG(H+L)	Immunoreagents Inc.	115-035-003
Peroxidase AffiniPure Goat anti-rabbit IgG(H+L)	Immunoreagents Inc.	111-035-003
